# Supplementary material for: Unraveling Core Functional Microbiota in Traditional Solid-State Fermentation by High-Throughput Amplicons and Metatranscriptomics Sequencing
Source: Front Microbiol. 2017 Jul 14;8:1294. doi: 10.3389/fmicb.2017.01294 (PMC5509801; doi:10.3389/fmicb.2017.01294)
Supplement: Supplementary file 2 [file Data_Sheet_2.XLSX]

## Sheet: Supplementary_Table_S3
Supplementary Table S3 Correlation between major bacterial microbiota and endogenous factors.
Genus	Reads Coverage (%)	Sample Coverage (%)	Temperature (°C)	pH	Moisture (%)	Ethanol (g/kg)	Lactic acid (g/kg)	Acetic acid (g/kg)
Lactobacillus	91.8174	100	-	-	-	+
Kroppenstedtia	1.50639	100		+	+		-
Acidithiobacillus	1.12477	100	+	+	+	-
Acetobacter	0.587213	100	+	+	+	-
Pediococcus	0.53871	100	+	+		-
Bacillus	0.519209	100	+	+	+
Pantoea	0.474376	100	+	+	+	-
Weissella	0.417526	100	+	+		-
Thermoactinomyces	0.264462	100		+	+
Enterobacter	0.243952	100	+	+	+	-
Staphylococcus	0.239779	100	+	+	+	-
Corynebacterium	0.141694	77.7778	+	+
Prevotella	0.109383	72.2222	+	+
Brevibacterium	0.108951	83.3333	+	+	+	-
Alicyclobacillaceae	0.0991642	83.3333	+	+		-
Sulfobacillus	0.085995	83.3333	+	+		-
Diaphorobacter	0.0820371	77.7778	+	+	+
Streptomyces	0.0816773	77.7778	+	+		-
Lentibacillus	0.0806698	88.8889	+	+	+
Oceanobacillus	0.06894	83.3333	+	+		-
Leuconostoc	0.0657017	77.7778	+	+	+	-
Lysinibacillus	0.065126	94.4444
Moheibacter	0.0600166	66.6667	+	+		-
Soehngenia	0.0569942	61.1111	+	+	+	-
Gluconobacter	0.0508774	72.2222	+	+	+	-
Saccharopolyspora	0.0484307	55.5556	+	+		-
Ferruginibacter	0.0436092	38.8889	+	+	+	-
Escherichia	0.0428896	55.5556	+	+	+	-
Thiobacillus	0.038284	50	+	+		-
Absidia	0.0379961	38.8889	+	+
Acinetobacter	0.0367728	50	+	+	+
Enterococcus	0.0353335	50		+
Tepidiphilus	0.0304401	27.7778	+	+	+	-
Brachybacterium	0.0293607	44.4444	+			-
Shimazuella	0.0254027	33.3333	+	+	+	-
Oscillibacter	0.0252588	22.2222
Sphingobacterium	0.0207971	5.55556			+			-
Spiroplasma_g1	0.0205812	5.55556
Neisseria	0.0184224	33.3333	+			-
Sphingomonas	0.0183504	27.7778	+	+	+	-
Hungatella	0.0181345	11.1111
Rummeliibacillus	0.017127	22.2222		+			-
Thauera	0.0169831	22.2222	+	+
Porphyromonadaceae	0.0168392	27.7778		+			-	-
Halopolyspora	0.0156878	22.2222	+	+	+	-
Proteiniphilum	0.0155439	33.3333		+				-
Clostridium	0.0143925	16.6667	+			-
Pseudomonas	0.0138887	11.1111	+	+		-
Acidovorax	0.013313	16.6667	+	+	+	-
Streptococcus	0.0130972	11.1111	+	+	+
"+" respected positive correlation, "-" respected nagetive correlation (P < 0.05) and the empty cells respected no significant correlation (P > 0.05) by Spearman correlation coefficient.

## Sheet: Supplementary_Table_S4
Supplementary Table S4 Correlation between major fungal microbiota and endogenous factors.
Genus	Reads Coverage (%)	Sample Coverage (%)	Temperature (°C)	pH	Moisture (%)	Ethanol (g/kg)	Lactic acid (g/kg)	Acetic acid (g/kg)
Pichia	84.7403	100		+	+
Aspergillus	3.41841	100				-
Saccharomycopsis	2.87785	100		-	-		+
Penicillium	1.58836	100
Zygosaccharomyces	1.28837	100		+	+		-	-
Saccharomyces	1.15123	100		-	-		+
Eurotium	0.982632	100		-	-
Thermomyces	0.688645	100		-	-		+
Pleurotheciella	0.630738	100		-			+	+
Schizosaccharomyces	0.457887	100		+			-
Byssochlamys	0.353587	100		+			-
Cladosporium	0.194185	94.4444		-			+
Naumovozyma.	0.192395	94.4444		-	-		+
Kazachstania	0.191863	94.4444		-	-		+
Trichosporon	0.162014	72.2222		-			+
Wallemia.	0.161482	61.1111			-
Purpureocillium	0.0955444	33.3333			-
Trichoderma	0.0894973	11.1111
Wickerhamomyces.	0.0816118	88.8889			-			+
Phialosimplex	0.0541338	72.2222		-			+
Aureobasidium	0.0531662	38.8889
Camptophora	0.0521503	22.2222						+
Pseudeurotium	0.0445551	72.2222		-	-		+	+
Ophiocordyceps	0.0384113	61.1111
Candida	0.0365246	66.6667		-	-		+
Veronaea	0.035944	61.1111		-	-
Fusarium	0.0300904	55.5556		-	-			+
Rhizomucor	0.0283005	61.1111		-	-
Discosia	0.0268008	44.4444		-	-			+
Acremonium	0.0228823	61.1111						+
Cryptococcus	0.0216729	22.2222
Pseudogymnoascus	0.0215277	55.5556		-	-		+
Hirsutella	0.0202215	5.55556
Hyphopichia	0.0195926	27.7778			-
Sarocladium	0.01669	16.6667
Ceratobasidium.	0.015142	16.6667
Robillarda	0.0132553	16.6667
Cercospora.	0.0123845	16.6667
Beauveria	0.0123361	33.3333		-	-
Penicillifer	0.0110783	27.7778		-			+
Monascus	0.010401	22.2222
Botrytis	0.010014	5.55556
Mucor	0.00991727	11.1111	+			-
Hormiactis	0.009627	16.6667		-			+
"+" respected positive correlation, "-" respected nagetive correlation (P < 0.05) and the empty cells respected no significant correlation (P > 0.05) by Spearman correlation coefficient.
